# Supplementary material for: A population-based resource for intergenerational metabolomics analyses in pregnant women and their children: the Generation R Study
Source: Metabolomics. 2020 Mar 23;16(4):43. doi: 10.1007/s11306-020-01667-1 (PMC7089886; doi:10.1007/s11306-020-01667-1)
Supplement: Supplementary file 2 — Supplemental Table S1 (XLSX 17 kb) [file 11306_2020_1667_MOESM2_ESM.xlsx]

## Sheet: Calibrators CP
	ID	Sofia.ID	Q1	Q3	CP1	CP2
1	Carn.C0	Carn	162.1	85.1	29.25	29.85
2	Carn.C10	Carn.C10	316.2	85.1	0.1465	0.1395
3	Carn.C10.1	Carn.C10.1	314.2	85.1	0.13	0.122
4	Carn.C10.2	Carn.C10.2	312.2	85.1	0.0275	0.0275
5	Carn.C12	Carn.C12	344.3	85.1	0.06975	0.0705
6	Carn.C12.1	Carn.C12.1	342.3	85.1	0.13875	0.1245
7	Carn.C12.DC	Carn.C12.DC	374.3	85.1	0.0475	0.0495
8	Carn.C14	Carn.C14	372.3	85.1	0.03875	0.037
9	Carn.C14.1	Carn.C14.1	370.3	85.1	0.07725	0.078
10	Carn.C14.1.OH	Carn.C14.1.OH	386.3	85.1	0.0095	0.0095
11	Carn.C14.2	Carn.C14.2	368.3	85.1	0.014	0.0135
12	Carn.C14.2.OH	Carn.C14.2.OH	384.3	85.1	0.0075	0.007
13	Carn.C16	Carn.C16	400.3	85.1	0.075	0.0775
14	Carn.C16.1	Carn.C16.1	398.3	85.1	0.02625	0.027
15	Carn.C16.1.OH	Carn.C16.1.OH	414.3	85.1	0.01	0.0095
16	Carn.C16.2	Carn.C16.2	396.3	85.1	0.0045	0.005
17	Carn.C16.2.OH	Carn.C16.2.OH	412.3	85.1	0.01	0.0095
18	Carn.C16.OH	Carn.C16.OH	416.3	85.1	0.0055	0.0055
19	Carn.C18	Carn.C18	428.4	85.1	0.03425	0.0355
20	Carn.C18.1	Carn.C18.1	426.4	85.1	0.0915	0.0915
21	Carn.C18.1.OH	Carn.C18.1.OH	442.4	85.1	0.0075	0.0075
22	Carn.C18.2	Carn.C18.2	424.3	85.1	0.043	0.043
23	Carn.C2	Carn.C2	204.1	85.1	4.48	4.52
24	Carn.C3	Carn.C3	218.1	85.1	0.345	0.355
25	Carn.C3.1	Carn.C3.1	216.1	85.1	0.0055	0.005
26	Carn.C3.DC.C4.OH.	Carn.C3.DC	248.1	85.1	0.03875	0.0495
27	Carn.C3.OH	Carn.C3.OH	234.1	85.1	0.02125	0.022
28	Carn.C4	Carn.C4	232.2	85.1	0.179	0.1875
29	Carn.C4.1	Carn.C4.1	230.1	85.1	0.019	0.019
30	Carn.C5	Carn.C5	246.2	85.1	0.10375	0.103
31	Carn.C5.1	Carn.C5.1	244.2	85.1	0.0195	0.02
32	Carn.C5.1.DC	Carn.C5.1.DC	274.1	85.1	0.0175	0.015
33	Carn.C5.DC.C6.OH.	Carn.C5.DC	276.1	85.1	0.01925	0.0205
34	Carn.C5.M.DC	Carn.C5.M.DC	290.2	85.1	0.03225	0.031
35	Carn.C5.OH.C3.DC.M.	Carn.C5.OH	262.2	85.1	0.0575	0.0615
36	Carn.C6.1	Carn.C6.1	258.2	85.1	0.0125	0.0125
37	Carn.C6.C4.1.DC.	Carn.C6	260.2	85.1	0.04475	0.046
38	Carn.C7.DC	Carn.C7.DC	304.2	85.1	0.02575	0.027
39	Carn.C8	Carn.C8	288.2	85.1	0.1105	0.1195
40	Carn.C8.1	Carn.C8.1	286.2	85.1	0.07525	0.0745
41	Carn.C9	Carn.C9	302.2	85.1	0.03425	0.034
42	lysoPCaC14.0	lyso.PC.a.C14.0	468.3	184	2.575	2.615
43	lysoPCaC16.0	lyso.PC.a.C16.0	496.3	184	98.775	95.6
44	lysoPCaC16.1	lyso.PC.a.C16.1	494.3	184	3	2.96
45	lysoPCaC17.0	lyso.PC.a.C17.0	510.4	184	1.7325	1.66
46	lysoPCaC18.0	lyso.PC.a.C18.0	524.4	184	26.675	26.2
47	lysoPCaC18.1	lyso.PC.a.C18.1	522.4	184	18.275	18.05
48	lysoPCaC18.2	lyso.PC.a.C18.2	520.3	184	32.6	32.15
49	lysoPCaC20.3	lyso.PC.a.C20.3	546.4	184	1.96	2.03
50	lysoPCaC20.4	lyso.PC.a.C20.4	544.3	184	6.5375	6.48
51	lysoPCaC24.0	lyso.PC.a.C24.0	608.5	184	0.76625	0.8805
52	lysoPCaC26.0	lyso.PC.a.C26.0	636.5	184	1.815	2.22
53	lysoPCaC26.1	lyso.PC.a.C26.1	634.5	184	3.4275	3.71
54	lysoPCaC28.0	lyso.PC.a.C28.0	664.5	184	1.3125	1.535
55	lysoPCaC28.1	lyso.PC.a.C28.1	662.5	184	1.52	1.785
56	lysoPCaC6.0	lyso.PC.a.C6.0	356.2	184	0.05025	0.0455
57	PCaaC24.0	PC.aa.C24.0	622.4	184	0.4935	0.596
58	PCaaC26.0	PC.aa.C26.0	650.5	184	2.735	3.33
59	PCaaC28.1	PC.aa.C28.1	676.5	184	2.6525	2.775
60	PCaaC30.0	PC.aa.C30.0	706.5	184	3.49	3.535
61	PCaaC30.2	PC.aa.C30.2	702.5	184	0.51625	0.548
62	PCaaC32.0	PC.aa.C32.0	734.6	184	11	11.05
63	PCaaC32.1	PC.aa.C32.1	732.6	184	13.3	13.75
64	PCaaC32.2	PC.aa.C32.2	730.5	184	2.8125	2.87
65	PCaaC32.3	PC.aa.C32.3	728.5	184	0.5415	0.525
66	PCaaC34.1	PC.aa.C34.1	760.6	184	167.5	167.5
67	PCaaC34.2	PC.aa.C34.2	758.6	184	278.75	282
68	PCaaC34.3	PC.aa.C34.3	756.6	184	14.65	13.6
69	PCaaC34.4	PC.aa.C34.4	754.5	184	1.675	1.65
70	PCaaC36.0	PC.aa.C36.0	790.6	184	2.305	2.095
71	PCaaC36.1	PC.aa.C36.1	788.6	184	35.4	34.15
72	PCaaC36.2	PC.aa.C36.2	786.6	184	170.5	173
73	PCaaC36.3	PC.aa.C36.3	784.6	184	97.8	98.9
74	PCaaC36.4	PC.aa.C36.4	782.6	184	125	127
75	PCaaC36.5	PC.aa.C36.5	780.6	184	15.975	15.75
76	PCaaC36.6	PC.aa.C36.6	778.5	184	0.9525	0.848
77	PCaaC38.0	PC.aa.C38.0	818.7	184	1.8325	1.81
78	PCaaC38.1	PC.aa.C38.1	816.6	184	1.17	0.9875
79	PCaaC38.3	PC.aa.C38.3	812.6	184	29.275	28.55
80	PCaaC38.4	PC.aa.C38.4	810.6	184	69.225	72.3
81	PCaaC38.5	PC.aa.C38.5	808.6	184	34.775	35.8
82	PCaaC38.6	PC.aa.C38.6	806.6	184	47.4	49.6
83	PCaaC40.1	PC.aa.C40.1	844.7	184	0.457	0.425
84	PCaaC40.2	PC.aa.C40.2	842.7	184	0.51675	0.436
85	PCaaC40.3	PC.aa.C40.3	840.6	184	0.72825	0.646
86	PCaaC40.4	PC.aa.C40.4	838.6	184	2.4325	2.51
87	PCaaC40.5	PC.aa.C40.5	836.6	184	6.835	7.19
88	PCaaC40.6	PC.aa.C40.6	834.6	184	15.6	16.6
89	PCaaC42.0	PC.aa.C42.0	874.7	184	0.4535	0.4445
90	PCaaC42.1	PC.aa.C42.1	872.7	184	0.2585	0.245
91	PCaaC42.2	PC.aa.C42.2	870.7	184	0.2725	0.233
92	PCaaC42.4	PC.aa.C42.4	866.7	184	0.248	0.222
93	PCaaC42.5	PC.aa.C42.5	864.6	184	0.3165	0.3175
94	PCaaC42.6	PC.aa.C42.6	862.6	184	0.55475	0.58
95	PCaeC30.0	PC.ae.C30.0	692.6	184	0.432	0.4415
96	PCaeC30.1	PC.ae.C30.1	690.5	184	0.691	0.882
97	PCaeC30.2	PC.ae.C30.2	688.5	184	0.249	0.2505
98	PCaeC32.1	PC.ae.C32.1	718.6	184	2.2625	2.28
99	PCaeC32.2	PC.ae.C32.2	716.6	184	0.798	0.8295
100	PCaeC34.0	PC.ae.C34.0	748.6	184	1.3025	1.275
101	PCaeC34.1	PC.ae.C34.1	746.6	184	7.3125	7.285
102	PCaeC34.2	PC.ae.C34.2	744.6	184	8.33	8.28
103	PCaeC34.3	PC.ae.C34.3	742.6	184	5.845	6.035
104	PCaeC36.0	PC.ae.C36.0	776.7	184	0.765	0.7355
105	PCaeC36.1	PC.ae.C36.1	774.6	184	7.6675	6.57
106	PCaeC36.2	PC.ae.C36.2	772.6	184	11.525	10.75
107	PCaeC36.3	PC.ae.C36.3	770.6	184	5.5775	5.515
108	PCaeC36.4	PC.ae.C36.4	768.6	184	11.05	11.15
109	PCaeC36.5	PC.ae.C36.5	766.6	184	7.2275	7.405
110	PCaeC38.0	PC.ae.C38.0	804.7	184	2.195	2.045
111	PCaeC38.1	PC.ae.C38.1	802.7	184	1.8875	1.41
112	PCaeC38.2	PC.ae.C38.2	800.7	184	3.125	2.535
113	PCaeC38.3	PC.ae.C38.3	798.6	184	5.1625	4.68
114	PCaeC38.4	PC.ae.C38.4	796.6	184	9.3975	9.28
115	PCaeC38.5	PC.ae.C38.5	794.6	184	10.525	10.55
116	PCaeC38.6	PC.ae.C38.6	792.6	184	4.71	4.805
117	PCaeC40.0	PC.ae.C40.0	832.7	184	7.225	7.365
118	PCaeC40.1	PC.ae.C40.1	830.7	184	1.555	1.55
119	PCaeC40.2	PC.ae.C40.2	828.7	184	1.7025	1.6
120	PCaeC40.3	PC.ae.C40.3	826.7	184	1.65	1.45
121	PCaeC40.4	PC.ae.C40.4	824.7	184	2.0575	1.955
122	PCaeC40.5	PC.ae.C40.5	822.6	184	3.285	3.24
123	PCaeC40.6	PC.ae.C40.6	820.6	184	2.885	2.93
124	PCaeC42.0	PC.ae.C42.0	860.7	184	0.52825	0.533
125	PCaeC42.1	PC.ae.C42.1	858.7	184	0.53275	0.5395
126	PCaeC42.2	PC.ae.C42.2	856.7	184	0.54675	0.5235
127	PCaeC42.3	PC.ae.C42.3	854.7	184	1.065	0.9655
128	PCaeC42.4	PC.ae.C42.4	852.7	184	0.83025	0.7745
129	PCaeC42.5	PC.ae.C42.5	850.7	184	1.765	1.76
130	PCaeC44.3	PC.ae.C44.3	882.7	184	0.28225	0.219
131	PCaeC44.4	PC.ae.C44.4	880.7	184	0.4375	0.412
132	PCaeC44.5	PC.ae.C44.5	878.7	184	1.4725	1.51
133	PCaeC44.6	PC.ae.C44.6	876.7	184	0.85425	0.8785
134	SM.OH.C14.1	SM.C18.1.OH.C14.1	689.5	184	4.4825	4.26
135	SM.OH.C16.1	SM.C18.1.OH.C16.1	717.6	184	2.065	2.075
136	SM.OH.C22.1	SM.C18.1.OH.C22.1	801.6	184	8.58	8.365
137	SM.OH.C22.2	SM.C18.1.OH.C22.2	799.6	184	6.26	6.14
138	SM.OH.C24.1	SM.C18.1.OH.C24.1	829.7	184	0.9405	0.9585
139	SMC16.0	SM.C18.1.C16.0	703.6	184	76.4	75
140	SMC16.1	SM.C18.1.C16.1	701.6	184	10.525	10.55
141	SMC18.0	SM.C18.1.C18.0	731.6	184	14.575	14.35
142	SMC18.1	SM.C18.1.C18.1	729.6	184	7.1225	7.025
143	SMC20.2	SM.C18.1.C20.2	755.6	184	0.322	0.282
144	SMC22.3	SM.C18.1.C22.3	781.6	184	1.7625	1.755
145	SMC24.0	SM.C18.1.C24.0	815.7	184	14.8	14.3
146	SMC24.1	SM.C18.1.C24.1	813.7	184	33	32.15
147	SMC26.0	SM.C18.1.C26.0	843.7	184	0.07225	0.0815
148	SMC26.1	SM.C18.1.C26.1	841.7	184	0.28175	0.2855
149	H1	H1	179	89	22237.5	22592
