# Supplementary material for: A population-based resource for intergenerational metabolomics analyses in pregnant women and their children: the Generation R Study
Source: Metabolomics. 2020 Mar 23;16(4):43. doi: 10.1007/s11306-020-01667-1 (PMC7089886; doi:10.1007/s11306-020-01667-1)
Supplement: Supplementary file 4 — Supplemental Table S2 (XLSX 28 kb) [file 11306_2020_1667_MOESM4_ESM.xlsx]

## Sheet: Descriptives
Table S2. Median metabolite concentrations by time point
	Mother early pregnancy		Child at birth		Child age 10 years
Metabolite	n	Median (95% range), µmol/L	n	Median (95% range), µmol/L	n	Median (95% range), µmol/L
AA
Ala	814	403.48 (256.94, 620.63)	921	586.39 (330.93, 1006.72)	503	423.02 (294.62, 603.01)
Arg	814	91.39 (57.42, 136.51)	921	75.48 (30.4, 129.95)	503	101.71 (69.83, 141.38)
Asn	814	62.93 (40.76, 91.65)	921	56.66 (34.23, 94.09)	503	56.4 (41.89, 81.86)
Asp	814	37.51 (20.76, 62.07)	921	40.48 (21.46, 79.87)	503	27.03 (17.5, 36.9)
Cit	814	19.68 (10.5, 33.35)	921	13.93 (7.98, 23.97)	503	31.79 (20.92, 48.13)
Cys	814	15.33 (5.06, 29.81)	921	16.65 (7.14, 40.48)	503	14.36 (7.5, 22.74)
Gln	814	446.7 (277.26, 733.2)	921	441.81 (233.65, 815.59)	503	466.57 (354.49, 625.29)
Glu	814	90.38 (45.51, 155.21)	921	196.77 (98.85, 403.08)	503	74.32 (55.57, 100.84)
Gly	814	218.35 (135.26, 331.8)	921	325.41 (211.43, 484.02)	503	285.59 (210.21, 403.5)
His	814	102.9 (61.35, 155.98)	921	132.75 (77.51, 213.98)	503	104.89 (79.97, 139.04)
Ile	814	61.41 (31.7, 112.83)	921	74.15 (43.83, 114.6)	503	71.44 (43.73, 121.98)
Leu	814	131.87 (78.51, 231.89)	921	142.32 (85.93, 227.14)	503	136.18 (94.64, 199.26)
Lys	814	160.74 (96.59, 255)	921	338.8 (217.93, 576.46)	503	148.95 (89.14, 238.99)
Met	814	22.82 (13.18, 39.62)	921	32.86 (19.89, 52.72)	503	23.19 (15.55, 38.74)
Orn	814	57.32 (31.21, 97.7)	921	123.85 (72, 204.21)	503	70.24 (45.51, 107.2)
Phe	814	87.49 (56.65, 127.58)	921	104.77 (65.69, 157.59)	503	78.79 (59.19, 107.58)
Pro	814	194.83 (100.19, 363.35)	921	191.41 (120.62, 339.04)	503	208.87 (129.11, 370.82)
Trp	814	60.65 (38.11, 92.61)	921	74.59 (45.13, 123.34)	503	59.94 (44.1, 83.92)
Ser	814	110.76 (62.6, 170.85)	921	158.68 (95.34, 299.08)	503	124.31 (86.84, 166.37)
Thr	814	138.28 (81.94, 232.56)	921	270.35 (149.39, 455.29)	503	135.43 (90.49, 193.05)
Tyr	814	64.01 (35.44, 111.27)	921	74.93 (46.18, 114.74)	503	74.4 (49.23, 113.08)
Val	814	239.67 (145.87, 380.85)	921	259 (168.57, 381.09)	503	231.87 (166.6, 332.44)
Sum Total AA*	814	2880.58 (1996.86, 3967.27)	921	3844.39 (2521.27, 5337.34)	503	2982.81 (2368.3, 3820.09)
Sum BCAA*	814	430.67 (269.56, 720.06)	921	476.14 (309.54, 702.98)	503	437.93 (308.26, 640.65)
Sum AAA*	814	214.3 (140.92, 319.21)	921	254.53 (162.28, 366.85)	503	212.66 (161.38, 295.93)
Sum essential AA*	814	1022.3 (669.33, 1529.78)	921	1462.34 (987.14, 2031.56)	503	995.71 (736.64, 1367.83)
Sum non-essential AA*	814	1847.59 (1251.45, 2479.86)	921	2381.36 (1521.74, 3377.12)	503	1979.11 (1577.84, 2506.39)
NEFA
NEFA C14:0	814	4.41 (1.19, 15.13)	921	7.13 (2.43, 17.3)	503	4.25 (1.22, 15.46)
NEFA C14 1	814	0.62 (0.07, 2.56)	921	1.53 (0.37, 4.42)	503	0.55 (0.09, 2.4)
NEFA C15:0	814	0.89 (0.23, 3)	921	1.04 (0.35, 2.55)	503	0.56 (0.08, 2.56)
NEFA C16:0	814	41.73 (10.59, 133.41)	921	66.62 (26.89, 140.52)	503	43.83 (17.62, 126.03)
NEFA C16:1	814	4.41 (1.32, 18.27)	921	9.85 (2.97, 28.67)	503	3.63 (1.1, 13.94)
NEFA C16:2	814	0.17 (0.03, 0.62)	921	0.46 (0.17, 1.16)	503	0.14 (0.04, 0.47)
NEFA C17:0	814	0.97 (0.27, 2.98)	921	1.09 (0.49, 2.28)	503	0.91 (0.17, 2.88)
NEFA C17:1	814	0.41 (0.06, 1.61)	921	0.52 (0.15, 1.37)	503	0.31 (0.03, 1.43)
NEFA C17:2	814	0.03 (0, 0.1)	921	0.03 (0, 0.09)	503	0.02 (0, 0.09)
NEFA C18:0	814	10.77 (1.59, 34.97)	921	13.85 (3.43, 30.42)	503	13.67 (4.89, 36.71)
NEFA C18:1	814	42.5 (12.81, 149.02)	921	42.21 (16.39, 98.31)	503	54.69 (20.33, 153.58)
NEFA C18:2	814	23.44 (8.94, 74.96)	921	23.93 (8.97, 58.39)	503	24.99 (10.43, 67.38)
NEFA C18:3	814	2.49 (0.62, 9.07)	921	2.03 (0.47, 5.91)	503	2.9 (0.41, 10.89)
NEFA C19:1	814	0.22 (0.05, 0.72)	921	0.15 (0.06, 0.33)	503	0.21 (0.07, 0.67)
NEFA C20:1	814	0.62 (0.16, 1.97)	921	0.41 (0.16, 0.85)	503	0.59 (0.14, 1.81)
NEFA C20:2	814	0.44 (0.13, 1.32)	921	0.55 (0.22, 1.12)	503	0.32 (0.05, 1.05)
NEFA C20:3	814	0.72 (0.19, 1.78)	921	1.78 (0.77, 3.9)	503	0.42 (0.04, 1.36)
NEFA C20:4	814	4.35 (1.79, 8.96)	921	8.13 (3.56, 15.87)	503	2.12 (0.78, 4.75)
NEFA C20:5	814	0.27 (0.1, 0.84)	921	0.28 (0.09, 0.78)	503	0.21 (0.08, 0.55)
NEFA C22:3	814	0.03 (0.01, 0.08)	921	0.13 (0.07, 0.24)	503	0.03 (0.01, 0.06)
NEFA C22:4	814	0.27 (0.12, 0.7)	921	0.62 (0.34, 1.19)	503	0.23 (0.12, 0.57)
NEFA C22:5	814	0.42 (0.18, 1.13)	921	0.74 (0.35, 1.5)	503	0.43 (0.21, 1.12)
NEFA C22:6	814	1.47 (0.41, 4.38)	921	4.17 (1.79, 9.1)	503	0.79 (0.09, 2.62)
NEFA C24:0	814	0.22 (0.06, 0.59)	921	0.17 (0.06, 0.31)	503	0.25 (0.1, 0.56)
NEFA C24:1	814	0.13 (0.03, 0.31)	921	0.17 (0.05, 0.32)	503	0.11 (0.02, 0.34)
NEFA C24:2	814	0.03 (0.01, 0.06)	921	0.09 (0.05, 0.18)	503	0.02 (0.01, 0.04)
NEFA C24:4	814	0.02 (0.01, 0.06)	921	0.12 (0.06, 0.22)	503	0.02 (0.01, 0.04)
NEFA C24:5	814	0.03 (0.01, 0.09)	921	0.1 (0.05, 0.19)	503	0.02 (0.01, 0.04)
NEFA C26:0	814	0.23 (0.08, 0.47)	921	0.14 (0.05, 0.32)	503	0.28 (0.14, 0.54)
NEFA C26:1	814	0.14 (0.05, 0.26)	921	0.09 (0.05, 0.16)	503	0.14 (0.07, 0.27)
NEFA C26:2	814	0.08 (0.03, 0.15)	921	0.06 (0.03, 0.1)	503	0.08 (0.04, 0.16)
Sum Total NEFA*	814	143.94 (53.6, 458.68)	921	189.16 (80.61, 406.48)	503	159.1 (64.57, 439.33)
Sum saturarated NEFA*	814	58.77 (19.12, 186.59)	921	90.39 (36.92, 188.83)	503	63.94 (25.98, 185.84)
Sum mono-unsaturated NEFA*	814	49.08 (15.73, 174.18)	921	55.72 (20.6, 134.26)	503	60.03 (22.7, 173.02)
Sum poly-unsaturated NEFA*	814	34.86 (14.27, 99.82)	921	43.79 (19.69, 92.06)	503	32.79 (13.36, 88.34)
PC.aa
PC.aa C30:0	814	5.37 (2.34, 11.3)	921	2.8 (1.41, 5.46)	503	3.41 (1.27, 6.34)
PC.aa C30:3	814	0.22 (0.08, 0.45)	921	0.13 (0.05, 0.26)	503	0.2 (0.12, 0.33)
PC.aa C32:0	814	13.94 (8.39, 23.02)	921	11.57 (6.25, 21.61)	503	10.76 (7.18, 16.03)
PC.aa C32:1	814	14.76 (6.43, 36.02)	921	9.94 (4.78, 21.84)	503	9.62 (4.78, 20.26)
PC.aa C32:2	814	5.59 (2.07, 11.6)	921	0.67 (0.06, 1.9)	503	3.13 (1.41, 5.93)
PC.aa C32:3	814	0.43 (0.21, 0.82)	921	0.3 (0.1, 0.6)	NA	NA
PC.aa C34:1	814	217.39 (111.73, 402.6)	921	97.85 (57.21, 178.69)	503	175.64 (111.68, 290.24)
PC.aa C34:2	814	442.39 (245.12, 730.97)	921	67.6 (37.87, 130.27)	503	350.23 (241.21, 551.88)
PC.aa C34:3	814	17.7 (8.57, 35.02)	921	2.53 (1.21, 5.3)	503	12.48 (7.1, 21.54)
PC.aa C34:4	814	2.32 (0.93, 4.95)	921	0.41 (0.19, 0.83)	503	1.34 (0.59, 2.57)
PC.aa C34:5	814	0.22 (0.08, 0.5)	921	0.05 (0.01, 0.11)	NA	NA
PC.aa C36:0	814	1.75 (0.75, 3.38)	921	1.1 (0.43, 2.11)	NA	NA
PC.aa C36:1	814	41.54 (22.31, 76.41)	921	19.55 (11.06, 35.26)	503	44.84 (26.17, 74.8)
PC.aa C36:2	814	212.73 (119.73, 351.25)	921	39.03 (22.12, 70.04)	503	249.52 (166.23, 362.39)
PC.aa C36:3	814	172.73 (92.47, 312.8)	921	66.2 (34.84, 124.12)	503	134.62 (89.33, 207.14)
PC.aa C36:4	814	226.35 (123.17, 403.47)	921	142.51 (76.59, 238.49)	503	161.78 (96.89, 265.32)
PC.aa C36:5	814	20.05 (8.13, 45.04)	921	4.59 (2.29, 10.31)	503	15.41 (6.96, 31.66)
PC.aa C36:6	814	1.25 (0.45, 2.77)	921	0.24 (0.09, 0.5)	503	0.61 (0.23, 1.32)
PC.aa C38:0	814	3.83 (1.8, 6.85)	921	1.47 (0.66, 3.03)	503	3.01 (1.72, 5.58)
PC.aa C38:2	814	7.2 (3.39, 13.05)	921	2.85 (0.88, 5.95)	NA	NA
PC.aa C38:3	814	51.08 (24.88, 102.44)	921	42.7 (21.97, 78.38)	503	50.95 (29.15, 89.28)
PC.aa C38:4	814	108.86 (57.55, 194.1)	921	100.46 (58.94, 173.66)	503	107.53 (62.34, 173.75)
PC.aa C38:5	814	54.98 (28.37, 101.36)	921	22.12 (12.67, 38.87)	503	46.91 (27.52, 72.75)
PC.aa C38:6	814	126.85 (62.51, 232.31)	921	68.93 (36.14, 131.88)	503	66.62 (38.62, 121.23)
PC.aa C40:0	814	1.33 (0.54, 2.48)	921	0.51 (0.22, 1.05)	503	0.92 (0.38, 1.7)
PC.aa C40:1	814	0.55 (0.24, 1.19)	921	0.22 (0.06, 0.46)	503	0.48 (0.16, 1.14)
PC.aa C40:2	814	0.35 (0.15, 0.69)	921	0.14 (0.03, 0.37)	503	0.32 (0.11, 0.64)
PC.aa C40:3	814	0.57 (0.23, 1.18)	921	0.41 (0.14, 0.9)	NA	NA
PC.aa C40:4	814	3.92 (1.93, 7.92)	921	2.89 (1.52, 5.59)	503	3.86 (2.26, 6.47)
PC.aa C40:5	814	12.29 (6.2, 23.95)	921	6.77 (3.38, 14.05)	503	11.57 (6.59, 19.33)
PC.aa C40:6	814	38.24 (18.24, 69.91)	921	30.08 (14.28, 58.01)	503	25.18 (13.86, 43.39)
PC.aa C42:0	814	0.97 (0.52, 1.69)	921	0.57 (0.26, 1.11)	503	0.62 (0.3, 1.22)
PC.aa C42:5	814	0.6 (0.32, 1.12)	921	0.35 (0.15, 0.65)	503	0.43 (0.22, 0.78)
PC.aa C43:6	814	3.4 (1.93, 5.97)	921	1.71 (0.85, 3.35)	503	2.61 (1.35, 4.43)
PC.aa C44:12	814	0.76 (0.38, 1.43)	921	0.29 (0.15, 0.57)	503	0.64 (0.34, 1.11)
Sum Total PC.aa*	814	1806.26 (1028.27, 3017.56)	921	746.61 (452.81, 1256.09)	503	1511.41 (1074.81, 2141.95)
Sum saturated PC.aa*	814	25.88 (15.12, 42.54)	921	16.95 (9.69, 31.08)	503	18.69 (12.68, 27.88)
Sum mono-unsaturated PC.aa*	814	275.39 (145.61, 499.15)	921	128.03 (74.31, 235.8)	503	232.72 (147.72, 373.77)
Sum poly-unsaturated PC.aa*	814	1510.96 (870.67, 2529.8)	921	602.62 (366.85, 1003.97)	503	1270.78 (867.35, 1829.5)
PC.ae
PC.ae C30:0	814	0.46 (0.2, 0.94)	921	0.23 (0.08, 0.46)	503	0.31 (0.12, 0.55)
PC.ae C32:0	814	3.7 (2.16, 6.45)	921	2.36 (1.29, 4.48)	503	3.01 (1.88, 4.52)
PC.ae C32:1	814	2.69 (1.57, 4.71)	921	2.07 (1.07, 4.23)	503	2.25 (1.41, 3.7)
PC.ae C32:2	814	0.65 (0.32, 1.2)	921	0.44 (0.2, 0.95)	503	0.56 (0.29, 0.89)
PC.ae C34:0	814	1.46 (0.74, 2.68)	921	0.8 (0.4, 1.74)	503	1.15 (0.49, 2.04)
PC.ae C34:1	814	9.62 (5.32, 16.67)	921	3.7 (2.04, 7.41)	503	8.44 (5.53, 12.94)
PC.ae C34:2	814	10.66 (5.61, 18.13)	921	2.42 (1.37, 4.77)	503	9.28 (5.89, 14.61)
PC.ae C34:3	814	8.08 (4.1, 14.18)	921	1.09 (0.54, 2.34)	503	8.57 (5.6, 14.68)
PC.ae C34:4	814	0.3 (0.14, 0.59)	921	0.07 (0.02, 0.18)	NA	NA
PC.ae C36:0	814	0.77 (0.43, 1.39)	921	0.54 (0.27, 1.08)	503	0.59 (0.23, 1.01)
PC.ae C36:1	814	5.48 (2.58, 9.48)	921	1.75 (0.96, 3.39)	503	5.26 (2.69, 9.52)
PC.ae C36:2	814	14.69 (7.98, 24.61)	921	2.01 (1.12, 3.91)	503	13.21 (7.92, 20.8)
PC.ae C36:3	814	8.6 (4.51, 15.34)	921	1.9 (1, 3.7)	503	7.78 (4.88, 13.1)
PC.ae C36:4	814	16.44 (9.34, 29.04)	921	8.68 (5.06, 15.71)	503	15.53 (9.27, 25.59)
PC.ae C36:5	814	10.76 (5.49, 19.01)	921	6.45 (3.49, 12.45)	503	10.92 (6.36, 19.92)
PC.ae C38:0	814	2.57 (1.16, 5.54)	921	0.94 (0.44, 1.84)	503	1.51 (0.75, 2.93)
PC.ae C38:2	814	1.95 (0.9, 3.29)	921	0.49 (0.15, 1.16)	503	1.73 (0.84, 2.97)
PC.ae C38:3	814	4.46 (2.36, 7.99)	921	1.65 (0.83, 3.19)	503	3.83 (2.11, 6.26)
PC.ae C38:4	814	13.35 (7.6, 23.53)	921	7.2 (4.26, 12.38)	503	12.35 (7.84, 19.4)
PC.ae C38:5	814	17.66 (9.49, 30.27)	921	7.52 (4.44, 13.52)	503	18.76 (11.85, 30.99)
PC.ae C38:6	814	8.01 (3.86, 14.13)	921	3.31 (1.98, 6.04)	503	6.58 (3.61, 11.58)
PC.ae C40:0	814	18.39 (9.27, 35.75)	921	7.07 (3.71, 12.89)	503	9.96 (5.33, 17.11)
PC.ae C40:1	814	1.65 (0.72, 2.82)	921	0.68 (0.25, 1.38)	503	1.25 (0.67, 2.19)
PC.ae C40:2	814	1.68 (0.75, 3.15)	921	0.42 (0.05, 1.23)	503	1.22 (0.5, 2.4)
PC.ae C40:3	814	0.98 (0.49, 1.93)	921	0.47 (0.17, 1.05)	503	0.86 (0.37, 1.57)
PC.ae C40:4	814	2.89 (1.67, 5.07)	921	1.8 (0.94, 3.37)	503	2.73 (1.62, 4.69)
PC.ae C40:5	814	3.93 (2.19, 6.61)	921	1.52 (0.85, 2.84)	503	3.82 (2.42, 6.32)
PC.ae C40:6	814	5.51 (2.96, 9.56)	921	2.13 (1.15, 4.02)	503	4.2 (2.45, 7.38)
PC.ae C42:1	814	0.43 (0.21, 0.83)	921	0.27 (0.11, 0.55)	503	0.32 (0.11, 0.62)
PC.ae C42:3	814	0.95 (0.46, 1.71)	921	0.28 (0.09, 0.63)	503	0.77 (0.42, 1.33)
PC.ae C42:4	814	1.37 (0.69, 2.36)	921	0.53 (0.21, 1.09)	503	1.13 (0.64, 1.93)
PC.ae C42:5	814	3.13 (1.66, 5.9)	921	1.09 (0.48, 2.28)	503	2.72 (1.58, 4.51)
PC.ae C42:6	814	2.09 (1.09, 3.63)	921	0.9 (0.41, 1.78)	503	1.42 (0.78, 2.4)
Sum Total PC.ae*	814	187.32 (111.61, 304.11)	921	73.78 (46.62, 124.24)	503	163.23 (114.04, 242.79)
Sum saturated PC.ae*	814	27.74 (15.03, 50.15)	921	12.05 (7.11, 20.88)	503	16.73 (10.14, 25.1)
Sum mono-unsaturated PC.ae*	814	20.02 (11.23, 33.27)	921	8.55 (5.11, 15.92)	503	17.38 (11.87, 27.05)
Sum poly-unsaturated PC.ae*	814	138.64 (81.5, 228.29)	921	52.66 (32.93, 91.41)	503	129.22 (88.73, 194.55)
lyso.PC.a
lyso.PC.a C14:0	814	3.34 (1.04, 7.25)	921	3.24 (1.55, 5.66)	503	3.64 (1.74, 6.89)
lyso.PC.a C16:0	814	98.61 (55.09, 168.55)	921	72.55 (43.15, 119.27)	503	98.66 (68.59, 146.08)
lyso.PC.a C16:1	814	2.08 (0.87, 4.03)	921	4.71 (2.26, 8.82)	503	2.59 (1.54, 4.43)
lyso.PC.a C18:0	814	24.05 (13.2, 41.41)	921	15.3 (9.41, 25.64)	503	33.16 (21.79, 52.02)
lyso.PC.a C18:1	814	16.91 (9.42, 29.02)	921	13.04 (6.81, 22.9)	503	23.68 (14.92, 36.57)
lyso.PC.a C18:2	814	23.86 (11.78, 47.75)	921	11.99 (5.75, 22.32)	503	43.58 (25.71, 77.35)
lyso.PC.a C18:3	814	0.42 (0.13, 0.96)	921	0.29 (0.08, 0.66)	503	0.75 (0.37, 1.49)
lyso.PC.a C20:2	NA	NA	NA	NA	503	0.39 (0.2, 0.65)
lyso.PC.a C20:3	814	2.54 (1.21, 4.74)	921	3.84 (1.71, 7.37)	503	3.03 (1.66, 5.02)
lyso.PC.a C20:4	814	6.09 (2.98, 10.9)	921	13.36 (6.68, 24.65)	503	7.62 (4.57, 12.45)
lyso.PC.a C20:5	814	0.38 (0.12, 0.95)	921	0.27 (0.07, 0.66)	503	0.47 (0.19, 0.93)
lyso.PC.a C22:6	814	2.3 (1.13, 4.34)	921	2.45 (1.12, 4.67)	503	1.95 (0.95, 3.57)
Sum Total lyso.PC.a*	814	182.52 (102.73, 297.85)	921	143.52 (83.13, 226.36)	503	219.26 (156.69, 313.98)
Sum saturated lyso.PC.a*	814	127.22 (72.16, 209.84)	921	91.52 (55.03, 148.09)	503	135.8 (94.53, 197.07)
Sum mono-unsaturated lyso.PC.a*	814	19.09 (10.45, 32.36)	921	17.73 (9.14, 31.42)	503	26.13 (16.81, 39.94)
Sum poly_unsaturated lyso.PC.a*	814	35.94 (19.28, 66.4)	921	32.48 (16.87, 56.32)	503	57.65 (36, 96.25)
lyso.PC.e
lyso.PC.e C16:0	814	0.97 (0.44, 1.88)	921	0.55 (0.26, 1.02)	503	0.89 (0.43, 1.5)
lyso.PC.e C18:0	814	1.77 (0.88, 3.01)	921	0.83 (0.31, 1.68)	503	1.65 (0.9, 2.63)
lyso.PC.e C18:1	814	0.27 (0.11, 0.49)	921	0.28 (0.11, 0.5)	503	0.33 (0.18, 0.57)
Sum Total lyso.PC.e*	814	2.98 (1.59, 5.13)	921	1.65 (0.85, 2.98)	503	2.9 (1.69, 4.38)
Sum saturated lyso.PC.e*	814	2.73 (1.44, 4.69)	921	1.37 (0.67, 2.58)	503	2.57 (1.42, 3.95)
Sum mono-unsaturated lyso.PC.e*	814	0.27 (0.11, 0.49)	921	0.28 (0.11, 0.5)	503	0.33 (0.18, 0.57)
SM
SM.a C30:1	814	0.48 (0.21, 0.87)	921	0.13 (0.04, 0.28)	NA	NA
SM.a C32:1	814	8.72 (4.91, 14.44)	921	2.99 (1.63, 5.2)	503	6.95 (4.03, 11.23)
SM.a C32:2	814	0.87 (0.45, 1.5)	921	0.45 (0.22, 0.86)	503	0.61 (0.3, 1.11)
SM.a C33:1	814	6.42 (3.82, 10.17)	921	2.2 (1.17, 3.92)	503	5.43 (3.03, 8.63)
SM.a C34:1	814	109.85 (70.56, 166.64)	921	55.02 (34.13, 95.21)	503	107.84 (71.81, 159.16)
SM.a C34:2	814	17.73 (10.56, 29.44)	921	11.21 (6.15, 19.86)	503	15.96 (11.34, 24.82)
SM.a C35:0	814	0.76 (0.36, 1.26)	NA	NA	503	0.75 (0.28, 1.32)
SM.a C35:1	814	3.31 (1.96, 5.52)	921	1.66 (0.92, 3.1)	503	2.8 (1.72, 4.63)
SM.a C36:1	814	22.8 (13.43, 35.56)	921	19.47 (11.02, 32.68)	503	20.17 (12.1, 31.25)
SM.a C36:2	814	11.12 (6.43, 19.29)	921	12.49 (6.65, 23.04)	503	9.59 (6.33, 16.84)
SM.a C36:3	814	0.97 (0.48, 1.69)	921	0.36 (0.14, 0.75)	503	0.57 (0.34, 1.05)
SM.a C37:1	814	2.06 (0.93, 3.7)	921	0.96 (0.45, 1.83)	NA	NA
SM.a C38:2	814	20.93 (9.99, 36.29)	921	6.06 (2.89, 14)	503	17.25 (10.77, 26.86)
SM.a C38:3	814	0.66 (0.3, 1.33)	921	0.2 (0.07, 0.34)	NA	NA
SM.a C39:1	814	5.73 (2.76, 9.36)	921	1.34 (0.61, 2.73)	503	4.68 (2.44, 7.69)
SM.a C39:2	814	1.85 (0.9, 2.96)	921	0.46 (0.18, 0.83)	NA	NA
SM.a C40:2	814	32.42 (17.22, 54.34)	921	11.81 (5.29, 24.95)	503	34.65 (18.68, 57.9)
SM.a C40:5	814	0.83 (0.33, 1.92)	921	0.26 (0.13, 0.52)	NA	NA
SM.a C41:1	814	16.2 (9.4, 25.54)	921	3.97 (2.1, 7.64)	503	14.69 (8.17, 22.68)
SM.a C41:2	814	13.88 (7.66, 21.38)	921	3.41 (1.58, 6.84)	503	11.19 (6.38, 18.21)
SM.a C42:1	814	23.09 (14.69, 38.98)	921	17.96 (10.46, 32.39)	503	24.67 (14.36, 38.65)
SM.a C42:2	814	62.44 (35.42, 99.4)	921	35.13 (19.32, 63.98)	503	56.28 (36.57, 89.19)
SM.a C42:3	814	27 (14.84, 45.53)	921	18.09 (8.54, 35.24)	503	23.73 (12.12, 46.47)
SM.a C42:4	814	8.11 (3.92, 15.02)	921	6.81 (3.66, 11.88)	NA	NA
SM.a C42:6	814	5 (2.3, 9.34)	921	2.78 (1.41, 5.27)	503	2.38 (1.28, 4.52)
SM.a C43:1	814	1.38 (0.82, 2.41)	921	0.95 (0.49, 1.89)	503	1.2 (0.61, 2.15)
SM.a C43:2	814	2.73 (1.33, 4.84)	921	1.27 (0.61, 2.4)	503	2.16 (1.15, 3.82)
SM.a C44:6	814	1.84 (0.84, 3.42)	921	1.41 (0.61, 2.55)	NA	NA
SM.e C36:2	814	0.44 (0.24, 0.8)	921	0.24 (0.1, 0.48)	NA	NA
SM.e C38:3	814	0.34 (0.14, 0.61)	921	0.06 (0.02, 0.15)	503	0.32 (0.13, 0.58)
SM.e C40:5	814	0.36 (0.14, 0.68)	921	0.22 (0.09, 0.42)	NA	NA
Sum Total SM*	814	393.53 (244.43, 594.89)	921	209.27 (126.47, 357.86)	503	367.55 (264.21, 529.04)
Sum mono-unsaturated SM*	814	198.52 (128.45, 292.57)	921	105.68 (65.95, 179.32)	503	190.09 (132.8, 269.84)
Sum poly-unsaturated SM*	814	196.47 (114.6, 308.65)	921	103.42 (58.66, 187.14)	503	177.52 (125.95, 263.99)
Free Carn	814	25.02 (13.48, 37.9)	921	16.32 (9.78, 27.54)	503	42.92 (29.1, 58.88)
Carn.a
Carn.a C2:0	814	2.76 (1.42, 5.4)	921	3.73 (1.9, 7.36)	503	4.12 (2.56, 8.44)
Carn.a C3:0	814	0.28 (0.15, 0.49)	921	0.31 (0.16, 0.61)	503	0.41 (0.25, 0.7)
Carn.a C3:0.DC	814	0.06 (0.03, 0.13)	921	0.11 (0.04, 0.32)	503	0.1 (0.05, 0.15)
Carn.a C4:0	814	0.19 (0.08, 0.37)	921	0.14 (0.08, 0.26)	503	0.22 (0.12, 0.4)
Carn.a C5:0	814	0.13 (0.06, 0.24)	921	0.14 (0.06, 0.32)	503	0.17 (0.1, 0.31)
Carn.a C6:0	814	0.03 (0.01, 0.06)	921	0.05 (0.02, 0.12)	503	0.05 (0.02, 0.09)
Carn.a C6:0.OH	814	0.04 (0.01, 0.08)	921	0.04 (0.02, 0.09)	503	0.07 (0.04, 0.1)
Carn.a C8:0	814	0.08 (0.02, 0.22)	921	0.06 (0.02, 0.13)	503	0.12 (0.05, 0.31)
Carn.a C8:1	814	0.05 (0.02, 0.11)	921	0.05 (0.02, 0.12)	503	0.12 (0.05, 0.25)
Carn.a C9:0	814	0.03 (0.01, 0.07)	921	0.02 (0.01, 0.04)	503	0.04 (0.02, 0.07)
Carn.a C10:0	814	0.13 (0.04, 0.39)	921	0.09 (0.04, 0.18)	503	0.22 (0.07, 0.67)
Carn.a C10:1	814	0.09 (0.04, 0.18)	921	0.08 (0.04, 0.14)	503	0.13 (0.07, 0.25)
Carn.a C12:0	814	0.09 (0.04, 0.17)	921	0.1 (0.05, 0.18)	503	0.12 (0.07, 0.22)
Carn.a C14:1	814	0.05 (0.02, 0.12)	921	0.05 (0.02, 0.12)	503	0.1 (0.06, 0.2)
Carn.a C14:2	814	0.03 (0.01, 0.07)	921	0.03 (0.01, 0.08)	503	0.06 (0.03, 0.11)
Carn.a C15:0	814	0.04 (0.02, 0.09)	921	0.04 (0.02, 0.07)	503	0.06 (0.04, 0.09)
Carn.a C16:0	814	0.14 (0.07, 0.3)	921	0.16 (0.09, 0.28)	503	0.16 (0.11, 0.23)
Carn.a C16:0.Oxo	814	0.03 (0.01, 0.05)	921	0.02 (0.01, 0.04)	503	0.03 (0.02, 0.05)
Carn.a C16:1	814	0.09 (0.04, 0.17)	921	0.11 (0.05, 0.2)	503	0.11 (0.07, 0.17)
Carn.a C16:2	814	0.03 (0.01, 0.08)	921	0.03 (0.02, 0.07)	503	0.05 (0.03, 0.09)
Carn.a C18:0	814	0.1 (0.05, 0.2)	921	0.09 (0.05, 0.15)	503	0.13 (0.08, 0.19)
Carn.a C18:1	814	0.09 (0.05, 0.17)	921	0.09 (0.05, 0.16)	503	0.12 (0.08, 0.2)
Carn.a C18:2	814	0.05 (0.02, 0.09)	921	0.07 (0.03, 0.12)	503	0.06 (0.04, 0.1)
Carn.a C18:2.OH	814	0.03 (0.01, 0.05)	921	0.02 (0.01, 0.04)	503	0.03 (0.02, 0.04)
Carn.a C20:0	814	0.04 (0.02, 0.07)	921	0.03 (0.02, 0.05)	503	0.05 (0.03, 0.07)
Carn.a C20:1	814	0 (0, 0)	921	0 (0, 0)	503	0 (0, 0)
Carn.a C20:3	814	0.06 (0.02, 0.12)	921	0.06 (0.03, 0.1)	503	0.09 (0.06, 0.12)
Carn.a C20:4	814	0.01 (0, 0.01)	921	0 (0, 0.01)	503	0.01 (0, 0.01)
Sum Total Carn.a*	814	4.93 (2.87, 8.12)	921	5.83 (3.47, 10.08)	503	7.05 (4.85, 12.3)
Sum short-chain Carn.a*	814	3.49 (1.92, 6.24)	921	4.46 (2.43, 8.47)	503	5.04 (3.33, 9.39)
Sum medium-chain Carn.a*	814	0.57 (0.26, 1.14)	921	0.51 (0.29, 0.88)	503	0.89 (0.51, 1.82)
Sum long-chain Carn.a*	814	0.8 (0.41, 1.44)	921	0.85 (0.49, 1.33)	503	1.08 (0.79, 1.46)
* Sums only include metabolites available at all time points. NA: not available.
AA: amino acids, NEFA: non-esterified fatty acids, PC.aa: diacyl-phosphatidylcholines, PC.ae: acyl-alkyl-phosphatidylcholines, Lyso.PC.a: acyl-lysophosphatidylcholines, Lyso.PC.e: alkyl-lysophosphatidylcholines, SM: sphingomyelines, Free Carn: free carnitine, Carn.a: acyl-carnitines.
