# Supplementary material for: A population-based resource for intergenerational metabolomics analyses in pregnant women and their children: the Generation R Study
Source: Metabolomics. 2020 Mar 23;16(4):43. doi: 10.1007/s11306-020-01667-1 (PMC7089886; doi:10.1007/s11306-020-01667-1)
Supplement: Supplementary file 6 — Supplemental Table S3 (XLSX 29 kb) [file 11306_2020_1667_MOESM6_ESM.xlsx]

## Sheet: Table S3 - a
Table S3 - a Correlation coefficients of individual metabolites between time points (mother early pregnancy - child at birth)
Metabolite	n	r	P-value
A. Mother early pregnancy -child at birth
Free Carn	749	0.35	<0.001
Carn.a C9:0	749	0.32	<0.001
Carn.a C8:1	749	0.28	<0.001
Carn.a C4:0	749	0.26	<0.001
NEFA C26:0	749	0.24	<0.001
Gly	749	0.22	<0.001
Carn.a C10:1	749	0.22	<0.001
Carn.a C15:0	749	0.22	<0.001
Carn.a C3:0	749	0.21	<0.001
Cit	749	0.2	<0.001
NEFA C20:5	749	0.2	<0.001
Carn.a C8:0	749	0.2	<0.001
NEFA C22:6	749	0.19	<0.001
Carn.a C2:0	749	0.19	<0.001
Carn.a C14:2	749	0.19	<0.001
His	749	0.18	<0.001
Carn.a C10:0	749	0.18	<0.001
Carn.a C18:2	749	0.18	<0.001
Carn.a C20:3	749	0.18	<0.001
Carn.a C20:4	749	0.18	<0.001
Pro	749	0.17	<0.001
PC.ae C42:4	749	0.17	<0.001
lyso.PC.a C22:6	749	0.17	<0.001
Carn.a C12:0	749	0.17	<0.001
NEFA C26:1	749	0.16	<0.001
PC.aa C44:12	749	0.16	<0.001
Ala	749	0.15	<0.001
Phe	749	0.15	<0.001
PC.aa C38:6	749	0.15	<0.001
lyso.PC.a C20:5	749	0.15	<0.001
Carn.a C16:0	749	0.15	<0.001
Gln	749	0.14	<0.001
PC.ae C34:3	749	0.14	<0.001
PC.ae C36:3	749	0.14	<0.001
SM.a C43:2	749	0.14	<0.001
Carn.a C16:2	749	0.14	<0.001
Carn.a C18:1	749	0.14	<0.001
PC.aa C34:2	749	0.13	<0.001
PC.aa C36:5	749	0.13	<0.001
PC.aa C38:0	749	0.13	<0.001
PC.aa C40:6	749	0.13	<0.001
PC.aa C43:6	749	0.13	<0.001
PC.ae C36:2	749	0.13	0.001
SM.a C35:1	749	0.13	<0.001
Thr	749	0.12	0.001
NEFA C26:2	749	0.12	0.002
PC.ae C34:2	749	0.12	0.001
SM.a C42:6	749	0.12	0.001
Carn.a C6:0	749	0.12	0.001
Carn.a C14:1	749	0.12	0.001
Carn.a C16:0.Oxo	749	0.12	0.001
Asn	749	0.11	0.002
Leu	749	0.11	0.002
Orn	749	0.11	0.004
Ser	749	0.11	0.003
PC.aa C36:2	749	0.11	0.003
PC.aa C38:4	749	0.11	0.002
SM.a C30:1	749	0.11	0.003
SM.a C39:1	749	0.11	0.002
SM.a C44:6	749	0.11	0.002
Carn.a C5:0	749	0.11	0.003
Carn.a C18:2.OH	749	0.11	0.002
Carn.a C20:1	749	0.11	0.002
PC.aa C36:3	749	0.1	0.005
PC.ae C42:6	749	0.1	0.006
lyso.PC.a C18.0	749	0.1	0.004
lyso.PC.a C20:3	749	0.1	0.006
SM.a C42:4	749	0.1	0.005
SM.e C40:5	749	0.1	0.006
Ile	749	0.09	0.015
PC.aa C30:3	749	0.09	0.019
PC.aa C36:4	749	0.09	0.01
PC.aa C36:6	749	0.09	0.019
PC.ae C40.0	749	0.09	0.014
PC.ae C40:6	749	0.09	0.019
PC.ae C42:3	749	0.09	0.014
PC.ae C42:5	749	0.09	0.019
lyso.PC.a C20:4	749	0.09	0.02
SM.a C40:5	749	0.09	0.012
Cys	749	0.08	0.039
Val	749	0.08	0.025
NEFA C20.3	749	0.08	0.021
NEFA C20.4	749	0.08	0.03
PC.aa C38:3	749	0.08	0.025
PC.aa C40.0	749	0.08	0.031
PC.aa C42.0	749	0.08	0.021
PC.ae C36:5	749	0.08	0.034
PC.ae C38.0	749	0.08	0.023
PC.ae C38:3	749	0.08	0.038
PC.ae C38:4	749	0.08	0.026
PC.ae C40:4	749	0.08	0.036
lyso.PC.a C18:2	749	0.08	0.029
lyso.PC.e C16.0	749	0.08	0.027
SM.a C32:1	749	0.08	0.02
SM.a C33:1	749	0.08	0.027
SM.a C43:1	749	0.08	0.031
Carn.a C6.0.OH	749	0.08	0.026
Carn.a C16:1	749	0.08	0.022
NEFA C24.0	749	-0.08	0.04
Asp	749	0.07	0.058
Met	749	0.07	0.042
Tyr	749	0.07	0.071
NEFA C20.2	749	0.07	0.056
NEFA C22.4	749	0.07	0.041
PC.aa C40:1	749	0.07	0.041
PC.ae C30.0	749	0.07	0.05
PC.ae C38:6	749	0.07	0.073
lyso.PC.e C18.0	749	0.07	0.066
SM.a C37:1	749	0.07	0.047
SM.e C36:2	749	0.07	0.043
NEFA C16.1	749	0.06	0.127
NEFA C18.0	749	0.06	0.108
NEFA C18.2	749	0.06	0.079
PC.aa C32:2	749	0.06	0.117
PC.aa C34:3	749	0.06	0.076
PC.aa C36.0	749	0.06	0.076
PC.aa C40:5	749	0.06	0.125
PC.ae C34.0	749	0.06	0.098
PC.ae C34:1	749	0.06	0.084
PC.ae C36:1	749	0.06	0.126
PC.ae C36:4	749	0.06	0.105
PC.ae C38:2	749	0.06	0.124
SM.a C32:2	749	0.06	0.108
SM.a C36:1	749	0.06	0.076
SM.a C36:2	749	0.06	0.098
SM.e C38:3	749	0.06	0.123
Carn.a C20.0	749	0.06	0.103
PC.ae C38:5	749	0.05	0.155
PC.ae C40:5	749	0.05	0.212
PC.ae C42:1	749	0.05	0.179
lyso.PC.a C16.0	749	0.05	0.142
SM.a C38:3	749	0.05	0.213
SM.a C42:2	749	0.05	0.148
Carn.a C18.0	749	0.05	0.173
SM.a C38:2	749	-0.05	0.158
NEFA C16.2	749	0.04	0.24
NEFA C18.1	749	0.04	0.257
NEFA C18.3	749	0.04	0.238
PC.aa C38:5	749	0.04	0.334
PC.aa C40:4	749	0.04	0.244
PC.ae C32.0	749	0.04	0.333
Arg	749	-0.04	0.291
NEFA C24.1	749	-0.04	0.309
PC.aa C40:3	749	-0.04	0.303
lyso.PC.a C16:1	749	-0.04	0.254
NEFA C14.0	749	0.03	0.375
NEFA C16.0	749	0.03	0.423
PC.aa C30.0	749	0.03	0.404
PC.aa C32.0	749	0.03	0.399
PC.aa C34:5	749	0.03	0.394
PC.aa C38:2	749	0.03	0.433
PC.aa C40:2	749	0.03	0.35
PC.aa C42:5	749	0.03	0.342
PC.ae C34:4	749	0.03	0.365
lyso.PC.e C18:1	749	0.03	0.43
SM.a C34:1	749	0.03	0.372
SM.a C36:3	749	0.03	0.41
SM.a C42:3	749	0.03	0.442
PC.aa C32:1	749	-0.03	0.381
Glu	749	0.02	0.539
Trp	749	0.02	0.573
NEFA C14.1	749	0.02	0.574
NEFA C17.1	749	0.02	0.563
NEFA C19.1	749	0.02	0.681
NEFA C22.3	749	0.02	0.591
NEFA C22.5	749	0.02	0.557
NEFA C24.4	749	0.02	0.603
PC.aa C34:1	749	0.02	0.512
PC.ae C36.0	749	0.02	0.579
PC.ae C40:1	749	0.02	0.561
PC.ae C40:2	749	0.02	0.645
PC.ae C40:3	749	0.02	0.591
lyso.PC.a C14.0	749	0.02	0.6
lyso.PC.a C18:1	749	0.02	0.677
SM.a C41:1	749	0.02	0.545
SM.a C42:1	749	0.02	0.639
NEFA C20.1	749	-0.02	0.581
NEFA C24.5	749	-0.02	0.647
lyso.PC.a C18:3	749	-0.02	0.614
Lys	749	0.01	0.792
NEFA C15.0	749	0.01	0.712
NEFA C17.2	749	0.01	0.887
SM.a C34:2	749	0.01	0.701
SM.a C39:2	749	0.01	0.806
SM.a C41:2	749	0.01	0.816
NEFA C24.2	749	-0.01	0.816
PC.aa C36:1	749	-0.01	0.79
PC.ae C32:1	749	-0.01	0.794
SM.a C40:2	749	-0.01	0.874
NEFA C17.0	749	0	0.944
PC.aa C32:3	749	0	0.983
PC.aa C34:4	749	0	0.994
PC.ae C32:2	749	0	0.951
Carn.a C3.0.DC	749	0	0.983
Values represent Pearson's correlation coefficients ( r ), and corresponding p-values and number of participants for correlations between metabolites at different the time points.

## Sheet: Table S3 - b
Table S3 - b Correlation coefficients of individual metabolites between time points (Child at birth - child age 10 years)
Metabolite	n	r	P-value
B. Child at birth - child age 10 years
Free Carn	413	0.24	<0.001
PC.aa C36:6	413	0.23	<0.001
Carn.a C14:2	413	0.22	<0.001
Cit	413	0.21	<0.001
Orn	413	0.21	<0.001
Asn	413	0.17	<0.001
PC.aa C38:4	413	0.17	0.001
PC.aa C38:6	413	0.17	<0.001
NEFA C24:4	413	0.16	0.001
PC.aa C38:0	413	0.16	0.001
PC.aa C36:5	413	0.15	0.002
PC.ae C34:3	413	0.15	0.002
NEFA C20:5	413	0.14	0.004
NEFA C24:5	413	0.14	0.004
PC.aa C40:6	413	0.14	0.003
PC.aa C43:6	413	0.14	0.005
PC.ae C36:5	413	0.14	0.004
PC.ae C40:0	413	0.14	0.005
SM.a C35:1	413	0.14	0.005
Carn.a C4:0	413	0.14	0.004
Carn.a C15:0	413	-0.14	0.004
Carn.a C16:0	413	0.14	0.004
Ala	413	0.13	0.007
Thr	413	0.13	0.007
PC.ae C30:0	413	0.13	0.007
PC.ae C38:0	413	0.13	0.009
PC.ae C40:1	413	0.13	0.009
PC.ae C42:5	413	0.13	0.008
Carn.a C16:0.Oxo	413	0.13	0.008
Gln	413	0.12	0.018
Glu	413	0.12	0.013
His	413	0.12	0.019
NEFA C18:3	413	0.12	0.019
NEFA C22:6	413	0.12	0.016
NEFA C26:1	413	0.12	0.017
SM.a C43:1	413	0.12	0.014
Carn.a C2:0	413	0.12	0.014
Pro	413	0.11	0.024
Tyr	413	0.11	0.027
NEFA C22:4	413	0.11	0.032
NEFA C26:2	413	0.11	0.025
PC.aa C40:0	413	0.11	0.023
PC.ae C38:6	413	0.11	0.02
lyso.PC.a C22:6	413	0.11	0.024
SM.a C32:1	413	0.11	0.032
Carn.a C9:0	413	0.11	0.032
Carn.a C18:2	413	0.11	0.023
Carn.a C18:2.OH	413	0.11	0.02
Arg	413	0.1	0.046
Met	413	0.1	0.053
PC.aa C30:0	413	0.1	0.048
PC.aa C34:4	413	0.1	0.046
PC.aa C40:1	413	0.1	0.049
PC.ae C36:0	413	0.1	0.036
PC.ae C40:3	413	-0.1	0.042
PC.ae C42:6	413	0.1	0.035
SM.a C33:1	413	0.1	0.051
Carn.a C16:2	413	0.1	0.052
Cys	413	0.09	0.054
Trp	413	0.09	0.064
PC.aa C32:2	413	0.09	0.059
PC.aa C36:4	413	0.09	0.055
PC.aa C38:5	413	0.09	0.058
PC.aa C42:0	413	0.09	0.056
PC.ae C38:3	413	0.09	0.054
PC.ae C38:4	413	0.09	0.081
lyso.PC.a C16:1	413	0.09	0.056
lyso.PC.a C20:4	413	0.09	0.08
SM.a C34:2	413	0.09	0.071
SM.a C40:2	413	-0.09	0.069
SM.a C42:1	413	0.09	0.063
Carn.a C3:0	413	0.09	0.054
Carn.a C8:1	413	0.09	0.056
Carn.a C16:1	413	0.09	0.081
Lys	413	0.08	0.091
Phe	413	0.08	0.127
NEFA C24:0	413	0.08	0.095
NEFA C26:0	413	0.08	0.092
PC.aa C40:4	413	0.08	0.127
PC.ae C34:1	413	0.08	0.096
PC.ae C36:1	413	0.08	0.122
PC.ae C36:2	413	0.08	0.115
SM.a C36:2	413	0.08	0.086
SM.a C42:6	413	0.08	0.096
Carn.a C6:0.OH	413	0.08	0.103
NEFA C18:0	413	0.07	0.182
NEFA C20:4	413	0.07	0.179
PC.aa C32:1	413	0.07	0.176
PC.ae C40:6	413	0.07	0.15
SM.a C36:3	413	0.07	0.141
SM.a C43:2	413	0.07	0.154
Carn.a C3:0.DC	413	0.07	0.144
Carn.a C6:0	413	0.07	0.151
Carn.a C10:1	413	0.07	0.165
NEFA C18:2	413	0.06	0.228
PC.ae C42:1	413	0.06	0.24
lyso.PC.a C18:0	413	0.06	0.242
lyso.PC.a C20:3	413	0.06	0.204
SM.a C36:1	413	0.06	0.205
Carn.a C12:0	413	-0.06	0.192
Carn.a C18:1	413	0.06	0.245
Carn.a C20:3	413	-0.06	0.194
Asp	413	0.05	0.317
Val	413	0.05	0.308
NEFA C20:1	413	0.05	0.335
PC.aa C30:3	413	0.05	0.334
PC.aa C40:5	413	0.05	0.352
PC.aa C42:5	413	0.05	0.279
PC.ae C32:2	413	0.05	0.305
PC.ae C40:5	413	0.05	0.321
SM.a C41:1	413	0.05	0.31
SM.a C42:2	413	0.05	0.294
SM.a C42:3	413	0.05	0.304
Carn.a C10:0	413	0.05	0.277
Carn.a C20:1	413	0.05	0.301
Leu	413	0.04	0.414
NEFA C14:0	413	-0.04	0.432
NEFA C16:2	413	0.04	0.387
NEFA C20:2	413	0.04	0.428
NEFA C24:1	413	0.04	0.455
PC.aa C40:2	413	-0.04	0.414
PC.ae C36:4	413	0.04	0.398
PC.ae C38:5	413	0.04	0.402
lyso.PC.a C14:0	413	0.04	0.438
SM.a C35:0	413	0.04	0.41
Carn.a C8:0	413	0.04	0.365
Gly	413	0.03	0.489
Ser	413	0.03	0.576
NEFA C17:1	413	-0.03	0.574
NEFA C18:1	413	0.03	0.49
NEFA C22:3	413	0.03	0.554
NEFA C22:5	413	0.03	0.546
PC.aa C36:2	413	-0.03	0.482
PC.ae C36:3	413	-0.03	0.485
PC.ae C38:2	413	0.03	0.493
lyso.PC.a C16:0	413	0.03	0.553
lyso.PC.a C18:2	413	0.03	0.504
lyso.PC.e C18:1	413	-0.03	0.544
SM.a C32:2	413	0.03	0.609
SM.a C34:1	413	0.03	0.495
SM.a C38:2	413	0.03	0.56
SM.a C41:2	413	-0.03	0.489
Carn.a C18:0	413	-0.03	0.522
NEFA C16:0	413	0.02	0.642
NEFA C19:1	413	-0.02	0.65
NEFA C20:3	413	0.02	0.712
PC.aa C34:3	413	-0.02	0.735
PC.aa C38:3	413	0.02	0.658
PC.aa C44:12	413	0.02	0.669
PC.ae C32:0	413	-0.02	0.733
PC.ae C32:1	413	0.02	0.75
PC.ae C34:0	413	0.02	0.711
PC.ae C34:2	413	0.02	0.76
PC.ae C40:2	413	0.02	0.636
PC.ae C42:3	413	0.02	0.659
lyso.PC.a C20:5	413	0.02	0.638
lyso.PC.e C16:0	413	0.02	0.643
SM.a C39:1	413	-0.02	0.676
Carn.a C20:4	413	-0.02	0.726
Ile	413	0.01	0.913
NEFA C15:0	413	-0.01	0.881
NEFA C17:0	413	0.01	0.82
NEFA C17:2	413	-0.01	0.836
PC.aa C34:1	413	0.01	0.793
PC.aa C34:2	413	0.01	0.817
PC.ae C42:4	413	-0.01	0.813
lyso.PC.a C18:3	413	0.01	0.821
lyso.PC.e C18:0	413	0.01	0.789
SM.e C38:3	413	0.01	0.789
NEFA C14:1	413	0	0.988
NEFA C16:1	413	0	0.977
NEFA C24:2	413	0	0.993
PC.aa C32:0	413	0	0.969
PC.aa C36:1	413	0	0.938
PC.aa C36:3	413	0	0.947
PC.ae C40:4	413	0	0.987
lyso.PC.a C18:1	413	0	0.984
Carn.a C5:0	413	0	0.997
Carn.a C14:1	413	0	0.942
Carn.a C20:0	413	0	0.971
Values represent Pearson's correlation coefficients ( r ), and corresponding p-values and number of participants for correlations between metabolites at different the time points.

## Sheet: Table S3 - c
Table S3 - c Correlation coefficients of individual metabolites between time points (Child at birth - child age 10 years)
Metabolite	n	r	P-value
C. Child at birth - child age 10 years
Cit	457	0.24	<0.001
SM.a C34:2	457	0.21	<0.001
lyso.PC.a C22:6	457	0.2	<0.001
SM.a C42:6	457	0.2	<0.001
His	457	0.19	<0.001
Carn.a C4:0	457	0.19	<0.001
PC.aa C38:6	457	0.18	<0.001
PC.ae C32:2	457	0.18	<0.001
SM.a C32:2	457	0.18	<0.001
Free Carn	457	0.18	<0.001
PC.aa C36:5	457	0.17	<0.001
PC.aa C38:0	457	0.17	<0.001
PC.ae C34:1	457	0.17	<0.001
Orn	457	0.16	<0.001
PC.aa C43:6	457	0.16	0.001
PC.ae C32:0	457	0.16	0.001
NEFA C26:1	457	0.15	0.001
NEFA C26:2	457	0.15	0.001
PC.ae C38:6	457	0.15	0.001
PC.ae C42:3	457	0.15	0.001
SM.a C33:1	457	0.15	0.001
Carn.a C8:1	457	0.15	0.002
NEFA C20:5	457	0.14	0.003
NEFA C24:1	457	0.14	0.003
NEFA C24:4	457	0.14	0.003
PC.ae C42:5	457	0.14	0.002
PC.ae C42:6	457	0.14	0.003
SM.a C32:1	457	0.14	0.004
SM.a C36:2	457	0.14	0.002
NEFA C22:3	457	0.13	0.006
NEFA C22:4	457	0.13	0.004
NEFA C24:2	457	0.13	0.007
PC.aa C40:6	457	0.13	0.004
PC.aa C42:0	457	0.13	0.004
PC.ae C38:0	457	0.13	0.005
SM.a C38:2	457	0.13	0.005
Carn.a C3:0	457	0.13	0.007
Arg	457	0.12	0.008
NEFA C22:6	457	0.12	0.012
NEFA C26:0	457	0.12	0.011
PC.aa C44:12	457	0.12	0.008
PC.ae C34:3	457	0.12	0.012
PC.ae C40:5	457	0.12	0.01
PC.ae C42:4	457	0.12	0.011
Gly	457	0.11	0.016
NEFA C24:5	457	0.11	0.017
PC.aa C34:2	457	0.11	0.023
PC.aa C38:3	457	0.11	0.016
PC.aa C42:5	457	0.11	0.025
PC.ae C30:0	457	0.11	0.021
lyso.PC.a C14:0	457	0.11	0.016
SM.a C34:1	457	0.11	0.024
SM.a C40:2	457	0.11	0.017
SM.a C42:3	457	0.11	0.021
Carn.a C14:2	457	0.11	0.02
Carn.a C18:2	457	0.11	0.022
PC.aa C34:4	457	0.1	0.034
PC.aa C36:6	457	0.1	0.031
PC.ae C40:6	457	0.1	0.037
lyso.PC.a C20:3	457	0.1	0.036
lyso.PC.a C20:5	457	0.1	0.03
lyso.PC.e C18:0	457	0.1	0.027
Carn.a C18:2.OH	457	0.1	0.03
Pro	457	0.09	0.06
Trp	457	0.09	0.059
PC.aa C32:0	457	0.09	0.045
PC.aa C32:1	457	0.09	0.053
PC.aa C32:2	457	0.09	0.051
PC.aa C34:1	457	0.09	0.044
PC.aa C36:2	457	0.09	0.055
PC.ae C36:3	457	0.09	0.052
PC.ae C38:3	457	0.09	0.051
lyso.PC.a C18:0	457	0.09	0.057
SM.a C36:1	457	0.09	0.066
SM.a C41:2	457	0.09	0.069
SM.a C43:1	457	0.09	0.065
Carn.a C6:0.OH	457	0.09	0.046
Tyr	457	0.08	0.094
NEFA C20:4	457	0.08	0.083
NEFA C22:5	457	0.08	0.076
PC.aa C30:0	457	0.08	0.105
PC.aa C36:3	457	0.08	0.083
PC.aa C38:4	457	0.08	0.094
PC.ae C32:1	457	0.08	0.072
PC.ae C34:2	457	0.08	0.08
PC.ae C36:0	457	0.08	0.072
PC.ae C38:4	457	0.08	0.097
lyso.PC.a C16:0	457	0.08	0.091
lyso.PC.e C18:1	457	0.08	0.088
SM.a C35:1	457	0.08	0.077
Carn.a C9:0	457	0.08	0.079
Carn.a C12:0	457	-0.08	0.077
Cys	457	0.07	0.163
PC.aa C34:3	457	0.07	0.14
PC.ae C36:2	457	0.07	0.123
PC.ae C36:5	457	0.07	0.132
lyso.PC.a C20:4	457	0.07	0.12
SM.a C39:1	457	0.07	0.134
SM.a C43:2	457	0.07	0.13
Carn.a C6:0	457	0.07	0.156
Carn.a C8:0	457	0.07	0.124
Carn.a C20:1	457	-0.07	0.149
NEFA C20:1	457	0.06	0.173
PC.aa C36:4	457	0.06	0.21
PC.aa C40:0	457	0.06	0.225
PC.aa C40:2	457	0.06	0.167
PC.ae C34:0	457	0.06	0.231
PC.ae C36:1	457	0.06	0.185
PC.ae C40:1	457	0.06	0.234
PC.ae C42:1	457	0.06	0.237
SM.a C36:3	457	0.06	0.197
SM.a C41:1	457	0.06	0.193
SM.a C42:2	457	0.06	0.178
Carn.a C15:0	457	-0.06	0.177
Carn.a C16:0.Oxo	457	0.06	0.226
Gln	457	-0.05	0.273
Ser	457	-0.05	0.268
Val	457	0.05	0.248
PC.aa C36:1	457	0.05	0.271
PC.ae C40:0	457	0.05	0.26
PC.ae C40:2	457	-0.05	0.31
PC.ae C40:4	457	0.05	0.305
Carn.a C16:0	457	0.05	0.28
Carn.a C16:1	457	-0.05	0.296
Asn	457	0.04	0.443
NEFA C14:1	457	-0.04	0.372
NEFA C20:3	457	0.04	0.367
PC.aa C40:1	457	0.04	0.422
PC.ae C38:5	457	0.04	0.36
lyso.PC.a C16:1	457	0.04	0.404
lyso.PC.a C18:3	457	0.04	0.394
lyso.PC.e C16:0	457	0.04	0.367
SM.a C42:1	457	0.04	0.377
Carn.a C2:0	457	0.04	0.449
Carn.a C5:0	457	0.04	0.378
Ala	457	0.03	0.56
Met	457	-0.03	0.537
NEFA C16:1	457	-0.03	0.587
NEFA C24:0	457	0.03	0.528
PC.aa C30:3	457	0.03	0.464
PC.aa C38:5	457	-0.03	0.57
PC.ae C36:4	457	0.03	0.537
lyso.PC.a C18:1	457	0.03	0.546
lyso.PC.a C18:2	457	0.03	0.53
Carn.a C10:1	457	0.03	0.515
Carn.a C16:2	457	-0.03	0.578
Carn.a C18:0	457	0.03	0.497
Carn.a C20:4	457	-0.03	0.537
Ile	457	-0.02	0.687
Phe	457	-0.02	0.693
NEFA C17:1	457	-0.02	0.729
NEFA C17:2	457	-0.02	0.627
NEFA C18:0	457	0.02	0.672
PC.ae C38:2	457	0.02	0.702
PC.ae C40:3	457	-0.02	0.681
Carn.a C14:1	457	-0.02	0.677
Carn.a C20:3	457	-0.02	0.675
Asp	457	0.01	0.91
Glu	457	0.01	0.882
Leu	457	-0.01	0.783
Lys	457	-0.01	0.805
NEFA C14:0	457	-0.01	0.761
NEFA C15:0	457	-0.01	0.83
NEFA C16:0	457	0.01	0.866
NEFA C16:2	457	-0.01	0.81
NEFA C18:1	457	0.01	0.88
NEFA C18:3	457	0.01	0.848
NEFA C20:2	457	0.01	0.756
PC.aa C40:4	457	0.01	0.911
PC.aa C40:5	457	-0.01	0.898
Carn.a C10:0	457	-0.01	0.883
Carn.a C18:1	457	0.01	0.857
Carn.a C20:0	457	0.01	0.84
Thr	457	0	0.989
NEFA C17:0	457	0	0.915
NEFA C18:2	457	0	0.924
NEFA C19:1	457	0	0.921
SM.e C38:3	457	0	0.939
Carn.a C3:0.DC	457	0	0.936
Values represent Pearson's correlation coefficients ( r ), and corresponding p-values and number of participants for correlations between metabolites at different the time points.
